# Supplementary material for: Mendelian randomization analyses for the causal relationship between early age at first sexual intercourse, early age at first live birth, and postpartum depression in pregnant women
Source: Front Psychiatry. 2024 Apr 8;15:1287934. doi: 10.3389/fpsyt.2024.1287934 (PMC11033313; doi:10.3389/fpsyt.2024.1287934)
Supplement: Supplementary file 1 [file DataSheet_1.csv]

	SNP	effect_allele.exposure	other_allele.exposure	effect_allele.outcome	other_allele.outcome	beta.exposure	beta.outcome	eaf.exposure	eaf.outcome	remove	palindromic	ambiguous	id.outcome	chr	pos	se.outcome	samplesize.outcome	pval.outcome	outcome	originalname.outcome	outcome.deprecated	mr_keep.outcome	data_source.outcome	pos.exposure	chr.exposure	samplesize.exposure	se.exposure	pval.exposure	id.exposure	exposure	mr_keep.exposure	pval_origin.exposure	data_source.exposure	action	mr_keep	R2	F
1	rs10266297	T	C	T	C	-0.0189957	0.0155	0.594105	0.5698	FALSE	FALSE	FALSE	finn-b-O15_POSTPART_DEPR	7	114143407	0.0183	NA	0.3951	Postpartum depression || id:finn-b-O15_POSTPART_DEPR	Postpartum depression	Postpartum depression || ||	TRUE	igd	114143407	7	170498	0.00341297	2.60E-08	ukb-b-12405	Age at first live birth || id:ukb-b-12405	TRUE	reported	igd	3	TRUE	0.000174027	29.67613165
2	rs10496880	C	T	C	T	-0.0367118	0.1178	0.067389	0.06016	FALSE	FALSE	FALSE	finn-b-O15_POSTPART_DEPR	2	142237435	0.0384	NA	0.00217701	Postpartum depression || id:finn-b-O15_POSTPART_DEPR	Postpartum depression	Postpartum depression || ||	TRUE	igd	142237435	2	170498	0.00666271	3.60E-08	ukb-b-12405	Age at first live birth || id:ukb-b-12405	TRUE	reported	igd	3	TRUE	0.000169407	28.88807957
3	rs10733289	A	G	A	G	0.019313	-0.0157	0.585875	0.6288	FALSE	FALSE	FALSE	finn-b-O15_POSTPART_DEPR	9	14775859	0.0187	NA	0.4021	Postpartum depression || id:finn-b-O15_POSTPART_DEPR	Postpartum depression	Postpartum depression || ||	TRUE	igd	14775859	9	170498	0.0034104	1.50E-08	ukb-b-12405	Age at first live birth || id:ukb-b-12405	TRUE	reported	igd	3	TRUE	0.000180995	30.86446111
4	rs11938781	C	T	C	T	-0.0265831	0.0369	0.165449	0.1063	FALSE	FALSE	FALSE	finn-b-O15_POSTPART_DEPR	4	17924734	0.0293	NA	0.208	Postpartum depression || id:finn-b-O15_POSTPART_DEPR	Postpartum depression	Postpartum depression || ||	TRUE	igd	17924734	4	170498	0.00451947	4.10E-09	ukb-b-12405	Age at first live birth || id:ukb-b-12405	TRUE	reported	igd	3	TRUE	0.000195145	33.27800077
5	rs12089815	A	G	A	G	0.0197559	-0.012	0.548572	0.3814	FALSE	FALSE	FALSE	finn-b-O15_POSTPART_DEPR	1	91189933	0.0186	NA	0.5184	Postpartum depression || id:finn-b-O15_POSTPART_DEPR	Postpartum depression	Postpartum depression || ||	TRUE	igd	91189933	1	170498	0.00336768	4.50E-09	ukb-b-12405	Age at first live birth || id:ukb-b-12405	TRUE	reported	igd	3	TRUE	0.000193306	32.96430457
6	rs12250380	G	A	G	A	0.021759	-0.0599	0.582487	0.6868	FALSE	FALSE	FALSE	finn-b-O15_POSTPART_DEPR	10	106587950	0.0195	NA	0.002065	Postpartum depression || id:finn-b-O15_POSTPART_DEPR	Postpartum depression	Postpartum depression || ||	TRUE	igd	106587950	10	170498	0.00339732	1.50E-10	ukb-b-12405	Age at first live birth || id:ukb-b-12405	TRUE	reported	igd	3	TRUE	0.000230284	39.2715748
7	rs12435203	A	G	A	G	-0.0214009	0.0536	0.296743	0.3029	FALSE	FALSE	FALSE	finn-b-O15_POSTPART_DEPR	14	103225591	0.0198	NA	0.00665902	Postpartum depression || id:finn-b-O15_POSTPART_DEPR	Postpartum depression	Postpartum depression || ||	TRUE	igd	103225591	14	170498	0.00368572	6.40E-09	ukb-b-12405	Age at first live birth || id:ukb-b-12405	TRUE	reported	igd	3	TRUE	0.000191156	32.59761591
8	rs12555870	G	A	G	A	0.0190603	0.0074	0.433071	0.4539	FALSE	FALSE	FALSE	finn-b-O15_POSTPART_DEPR	9	23347724	0.0181	NA	0.6819	Postpartum depression || id:finn-b-O15_POSTPART_DEPR	Postpartum depression	Postpartum depression || ||	TRUE	igd	23347724	9	170498	0.00337691	1.70E-08	ukb-b-12405	Age at first live birth || id:ukb-b-12405	TRUE	reported	igd	3	TRUE	0.000178393	30.42067958
9	rs1401989	T	C	T	C	-0.0196202	0.0269	0.337093	0.4794	FALSE	FALSE	FALSE	finn-b-O15_POSTPART_DEPR	12	103501562	0.018	NA	0.1349	Postpartum depression || id:finn-b-O15_POSTPART_DEPR	Postpartum depression	Postpartum depression || ||	TRUE	igd	103501562	12	170498	0.00353091	2.70E-08	ukb-b-12405	Age at first live birth || id:ukb-b-12405	TRUE	reported	igd	3	TRUE	0.000172044	29.3378385
10	rs17314832	T	C	T	C	0.020121	-0.0082	0.359071	0.3562	FALSE	FALSE	FALSE	finn-b-O15_POSTPART_DEPR	4	140946939	0.0189	NA	0.665701	Postpartum depression || id:finn-b-O15_POSTPART_DEPR	Postpartum depression	Postpartum depression || ||	TRUE	igd	140946939	4	170498	0.00348568	7.80E-09	ukb-b-12405	Age at first live birth || id:ukb-b-12405	TRUE	reported	igd	3	TRUE	0.000186346	31.77711769
11	rs1941954	C	A	C	A	0.0214822	-0.024	0.674338	0.7395	FALSE	FALSE	FALSE	finn-b-O15_POSTPART_DEPR	18	35159596	0.0206	NA	0.2433	Postpartum depression || id:finn-b-O15_POSTPART_DEPR	Postpartum depression	Postpartum depression || ||	TRUE	igd	35159596	18	170498	0.00357171	1.80E-09	ukb-b-12405	Age at first live birth || id:ukb-b-12405	TRUE	reported	igd	3	TRUE	0.00020269	34.56483249
12	rs2135029	A	G	A	G	0.0190354	0.0078	0.613536	0.5951	FALSE	FALSE	FALSE	finn-b-O15_POSTPART_DEPR	5	155856538	0.0184	NA	0.673701	Postpartum depression || id:finn-b-O15_POSTPART_DEPR	Postpartum depression	Postpartum depression || ||	TRUE	igd	155856538	5	170498	0.00343835	3.10E-08	ukb-b-12405	Age at first live birth || id:ukb-b-12405	TRUE	reported	igd	3	TRUE	0.000171832	29.30164024
13	rs2456973	C	A	C	A	0.0212665	0.03	0.340416	0.3198	FALSE	FALSE	FALSE	finn-b-O15_POSTPART_DEPR	12	56416928	0.0193	NA	0.1208	Postpartum depression || id:finn-b-O15_POSTPART_DEPR	Postpartum depression	Postpartum depression || ||	TRUE	igd	56416928	12	170498	0.00352056	1.50E-09	ukb-b-12405	Age at first live birth || id:ukb-b-12405	TRUE	reported	igd	3	TRUE	0.000203096	34.63414892
14	rs2570497	T	C	T	C	-0.0227656	0.0135	0.64167	0.6528	FALSE	FALSE	FALSE	finn-b-O15_POSTPART_DEPR	2	104441546	0.019	NA	0.4793	Postpartum depression || id:finn-b-O15_POSTPART_DEPR	Postpartum depression	Postpartum depression || ||	TRUE	igd	104441546	2	170498	0.0035024	8.00E-11	ukb-b-12405	Age at first live birth || id:ukb-b-12405	TRUE	reported	igd	3	TRUE	0.000238332	40.64440923
15	rs2645977	A	G	A	G	0.0204994	-0.0302	0.356233	0.4329	FALSE	FALSE	FALSE	finn-b-O15_POSTPART_DEPR	12	84009188	0.0182	NA	0.0962498	Postpartum depression || id:finn-b-O15_POSTPART_DEPR	Postpartum depression	Postpartum depression || ||	TRUE	igd	84009188	12	170498	0.00348373	4.00E-09	ukb-b-12405	Age at first live birth || id:ukb-b-12405	TRUE	reported	igd	3	TRUE	0.000192741	32.86798373
16	rs2708146	G	A	G	A	-0.0203535	0.0172	0.451309	0.3904	FALSE	FALSE	FALSE	finn-b-O15_POSTPART_DEPR	2	58955953	0.0186	NA	0.3534	Postpartum depression || id:finn-b-O15_POSTPART_DEPR	Postpartum depression	Postpartum depression || ||	TRUE	igd	58955953	2	170498	0.00337311	1.60E-09	ukb-b-12405	Age at first live birth || id:ukb-b-12405	TRUE	reported	igd	3	TRUE	0.000205168	34.98753426
17	rs362307	T	C	T	C	-0.0381364	0.0377	0.074445	0.06913	FALSE	FALSE	FALSE	finn-b-O15_POSTPART_DEPR	4	3241845	0.0358	NA	0.2926	Postpartum depression || id:finn-b-O15_POSTPART_DEPR	Postpartum depression	Postpartum depression || ||	TRUE	igd	3241845	4	170498	0.00641583	2.80E-09	ukb-b-12405	Age at first live birth || id:ukb-b-12405	TRUE	reported	igd	3	TRUE	0.000200423	34.1781377
18	rs3791129	A	G	A	G	0.0218304	-0.0198	0.734586	0.7507	FALSE	FALSE	FALSE	finn-b-O15_POSTPART_DEPR	1	44480093	0.0209	NA	0.3445	Postpartum depression || id:finn-b-O15_POSTPART_DEPR	Postpartum depression	Postpartum depression || ||	TRUE	igd	44480093	1	170498	0.00381922	1.10E-08	ukb-b-12405	Age at first live birth || id:ukb-b-12405	TRUE	reported	igd	3	TRUE	0.000185832	31.68945458
19	rs4305732	G	A	G	A	0.0235975	-0.0754	0.631155	0.6314	FALSE	FALSE	FALSE	finn-b-O15_POSTPART_DEPR	6	152240448	0.0187	NA	5.34E-05	Postpartum depression || id:finn-b-O15_POSTPART_DEPR	Postpartum depression	Postpartum depression || ||	TRUE	igd	152240448	6	170498	0.00347897	1.20E-11	ukb-b-12405	Age at first live birth || id:ukb-b-12405	TRUE	reported	igd	3	TRUE	0.000259264	44.21490729
20	rs55773130	C	T	C	T	0.0272199	-0.0145	0.182317	0.2728	FALSE	FALSE	FALSE	finn-b-O15_POSTPART_DEPR	7	2070554	0.0202	NA	0.4732	Postpartum depression || id:finn-b-O15_POSTPART_DEPR	Postpartum depression	Postpartum depression || ||	TRUE	igd	2070554	7	170498	0.00433316	3.30E-10	ukb-b-12405	Age at first live birth || id:ukb-b-12405	TRUE	reported	igd	3	TRUE	0.00022091	37.67257673
21	rs6446187	A	C	A	C	-0.0342304	0.0553	0.512398	0.3931	FALSE	FALSE	FALSE	finn-b-O15_POSTPART_DEPR	3	49907111	0.0185	NA	0.00281203	Postpartum depression || id:finn-b-O15_POSTPART_DEPR	Postpartum depression	Postpartum depression || ||	TRUE	igd	49907111	3	170498	0.00334251	1.30E-24	ukb-b-12405	Age at first live birth || id:ukb-b-12405	TRUE	reported	igd	3	TRUE	0.0005855	99.88387822
22	rs6574760	C	A	C	A	-0.0188257	0.025	0.409601	0.4627	FALSE	FALSE	FALSE	finn-b-O15_POSTPART_DEPR	14	84376231	0.018	NA	0.1648	Postpartum depression || id:finn-b-O15_POSTPART_DEPR	Postpartum depression	Postpartum depression || ||	TRUE	igd	84376231	14	170498	0.00340672	3.30E-08	ukb-b-12405	Age at first live birth || id:ukb-b-12405	TRUE	reported	igd	3	TRUE	0.000171411	29.22991337
23	rs704061	C	T	C	T	-0.0189629	0.0253	0.455548	0.3735	FALSE	FALSE	FALSE	finn-b-O15_POSTPART_DEPR	12	89771903	0.0187	NA	0.1747	Postpartum depression || id:finn-b-O15_POSTPART_DEPR	Postpartum depression	Postpartum depression || ||	TRUE	igd	89771903	12	170498	0.00335776	1.60E-08	ukb-b-12405	Age at first live birth || id:ukb-b-12405	TRUE	reported	igd	3	TRUE	0.000178375	30.41759798
24	rs8110682	C	T	C	T	0.023022	-0.0224	0.388185	0.2845	FALSE	FALSE	FALSE	finn-b-O15_POSTPART_DEPR	19	13285293	0.0205	NA	0.2729	Postpartum depression || id:finn-b-O15_POSTPART_DEPR	Postpartum depression	Postpartum depression || ||	TRUE	igd	13285293	19	170498	0.0035441	8.30E-11	ukb-b-12405	Age at first live birth || id:ukb-b-12405	TRUE	reported	igd	3	TRUE	0.000251753	42.93371887
25	rs896686	G	T	G	T	0.0262649	-0.0228	0.171302	0.2158	FALSE	FALSE	FALSE	finn-b-O15_POSTPART_DEPR	18	53123031	0.0221	NA	0.3016	Postpartum depression || id:finn-b-O15_POSTPART_DEPR	Postpartum depression	Postpartum depression || ||	TRUE	igd	53123031	18	170498	0.00450009	5.30E-09	ukb-b-12405	Age at first live birth || id:ukb-b-12405	TRUE	reported	igd	3	TRUE	0.000195858	33.39946312
26	rs9372625	A	G	A	G	0.0239841	0.0085	0.380982	0.3205	FALSE	FALSE	FALSE	finn-b-O15_POSTPART_DEPR	6	98344031	0.0194	NA	0.6631	Postpartum depression || id:finn-b-O15_POSTPART_DEPR	Postpartum depression	Postpartum depression || ||	TRUE	igd	98344031	6	170498	0.00345076	3.60E-12	ukb-b-12405	Age at first live birth || id:ukb-b-12405	TRUE	reported	igd	3	TRUE	0.000271322	46.27182484
27	rs951807	C	T	C	T	-0.0251286	0.0192	0.593902	0.6562	FALSE	FALSE	FALSE	finn-b-O15_POSTPART_DEPR	2	60513389	0.0191	NA	0.3158	Postpartum depression || id:finn-b-O15_POSTPART_DEPR	Postpartum depression	Postpartum depression || ||	TRUE	igd	60513389	2	170498	0.0034092	1.70E-13	ukb-b-12405	Age at first live birth || id:ukb-b-12405	TRUE	reported	igd	3	TRUE	0.000304588	51.94679
28	rs9882678	T	G	T	G	-0.0259519	-0.0363	0.822358	0.8579	FALSE	FALSE	FALSE	finn-b-O15_POSTPART_DEPR	3	74878121	0.0259	NA	0.1609	Postpartum depression || id:finn-b-O15_POSTPART_DEPR	Postpartum depression	Postpartum depression || ||	TRUE	igd	74878121	3	170498	0.00440047	3.70E-09	ukb-b-12405	Age at first live birth || id:ukb-b-12405	TRUE	reported	igd	3	TRUE	0.000196777	33.55633734
29	rs9901404	G	A	G	A	0.0199698	-0.009	0.525182	0.5055	FALSE	FALSE	FALSE	finn-b-O15_POSTPART_DEPR	17	21213782	0.0181	NA	0.617701	Postpartum depression || id:finn-b-O15_POSTPART_DEPR	Postpartum depression	Postpartum depression || ||	TRUE	igd	21213782	17	170498	0.00364033	4.10E-08	ukb-b-12405	Age at first live birth || id:ukb-b-12405	TRUE	reported	igd	3	TRUE	0.000198891	33.91681119
30	rs9980269	A	G	A	G	0.022712	-0.0259	0.216419	0.243	FALSE	FALSE	FALSE	finn-b-O15_POSTPART_DEPR	21	33231144	0.0212	NA	0.2214	Postpartum depression || id:finn-b-O15_POSTPART_DEPR	Postpartum depression	Postpartum depression || ||	TRUE	igd	33231144	21	170498	0.0041174	3.50E-08	ukb-b-12405	Age at first live birth || id:ukb-b-12405	TRUE	reported	igd	3	TRUE	0.000174952	29.83391304
