# Supplementary material for: Mendelian randomization analyses for the causal relationship between early age at first sexual intercourse, early age at first live birth, and postpartum depression in pregnant women
Source: Front Psychiatry. 2024 Apr 8;15:1287934. doi: 10.3389/fpsyt.2024.1287934 (PMC11033313; doi:10.3389/fpsyt.2024.1287934)
Supplement: Supplementary file 2 [file DataSheet_2.csv]

	SNP	effect_allele.exposure	other_allele.exposure	effect_allele.outcome	other_allele.outcome	beta.exposure	beta.outcome	eaf.exposure	eaf.outcome	remove	palindromic	ambiguous	id.outcome	chr	pos	se.outcome	samplesize.outcome	pval.outcome	outcome	originalname.outcome	outcome.deprecated	mr_keep.outcome	data_source.outcome	chr.exposure	samplesize.exposure	pos.exposure	pval.exposure	se.exposure	id.exposure	exposure	mr_keep.exposure	pval_origin.exposure	data_source.exposure	action	mr_keep	R2	F
1	rs10085776	C	T	C	T	-0.013742	0.013	0.565458	0.5119	FALSE	FALSE	FALSE	finn-b-O15_POSTPART_DEPR	7	104441909	0.018	NA	0.4722	Postpartum depression || id:finn-b-O15_POSTPART_DEPR	Postpartum depression	Postpartum depression || ||	TRUE	igd	7	406457	104441909	3.00E-10	0.00218111	ukb-b-6591	|| id:ukb-b-6591	TRUE	reported	igd	3	TRUE	9.28E-05	37.72374251
2	rs10137475	A	G	A	G	0.0132976	-0.0103	0.577345	0.5273	FALSE	FALSE	FALSE	finn-b-O15_POSTPART_DEPR	14	58797953	0.0181	NA	0.5677	Postpartum depression || id:finn-b-O15_POSTPART_DEPR	Postpartum depression	Postpartum depression || ||	TRUE	igd	14	406457	58797953	1.10E-09	0.00218374	ukb-b-6591	|| id:ukb-b-6591	TRUE	reported	igd	3	TRUE	8.63E-05	35.07905588
3	rs10231828	G	T	G	T	-0.0140064	0.0256	0.446888	0.5336	FALSE	FALSE	FALSE	finn-b-O15_POSTPART_DEPR	7	133348337	0.0181	NA	0.1574	Postpartum depression || id:finn-b-O15_POSTPART_DEPR	Postpartum depression	Postpartum depression || ||	TRUE	igd	7	406457	133348337	1.00E-10	0.00216832	ukb-b-6591	|| id:ukb-b-6591	TRUE	reported	igd	3	TRUE	9.70E-05	39.42297647
4	rs10750367	G	A	G	A	-0.0152168	0.0365	0.554253	0.6594	FALSE	FALSE	FALSE	finn-b-O15_POSTPART_DEPR	11	127449675	0.019	NA	0.0550706	Postpartum depression || id:finn-b-O15_POSTPART_DEPR	Postpartum depression	Postpartum depression || ||	TRUE	igd	11	406457	127449675	3.60E-12	0.00218878	ukb-b-6591	|| id:ukb-b-6591	TRUE	reported	igd	3	TRUE	0.000114412	46.5088182
5	rs10880088	T	C	T	C	0.0161646	-0.012	0.216086	0.2099	FALSE	FALSE	FALSE	finn-b-O15_POSTPART_DEPR	12	41905897	0.0224	NA	0.5926	Postpartum depression || id:finn-b-O15_POSTPART_DEPR	Postpartum depression	Postpartum depression || ||	TRUE	igd	12	406457	41905897	8.00E-10	0.00263079	ukb-b-6591	|| id:ukb-b-6591	TRUE	reported	igd	3	TRUE	8.85E-05	35.98370587
6	rs10994777	A	G	A	G	0.0188266	0.0354	0.161939	0.1145	FALSE	FALSE	FALSE	finn-b-O15_POSTPART_DEPR	10	63233988	0.0283	NA	0.2115	Postpartum depression || id:finn-b-O15_POSTPART_DEPR	Postpartum depression	Postpartum depression || ||	TRUE	igd	10	406457	63233988	1.40E-10	0.0029331	ukb-b-6591	|| id:ukb-b-6591	TRUE	reported	igd	3	TRUE	9.62E-05	39.10705611
7	rs11030402	G	A	G	A	0.0131312	-0.0182	0.368192	0.3751	FALSE	FALSE	FALSE	finn-b-O15_POSTPART_DEPR	11	28676170	0.0187	NA	0.3316	Postpartum depression || id:finn-b-O15_POSTPART_DEPR	Postpartum depression	Postpartum depression || ||	TRUE	igd	11	406457	28676170	4.50E-09	0.00223892	ukb-b-6591	|| id:ukb-b-6591	TRUE	reported	igd	3	TRUE	8.02E-05	32.60961029
8	rs11123817	T	C	T	C	0.0150766	-0.0618	0.401206	0.4063	FALSE	FALSE	FALSE	finn-b-O15_POSTPART_DEPR	2	100835032	0.0184	NA	0.000755092	Postpartum depression || id:finn-b-O15_POSTPART_DEPR	Postpartum depression	Postpartum depression || ||	TRUE	igd	2	406457	100835032	6.60E-12	0.00219576	ukb-b-6591	|| id:ukb-b-6591	TRUE	reported	igd	3	TRUE	0.000109215	44.39576916
9	rs11188601	C	T	C	T	-0.0172077	0.0041	0.364739	0.3286	FALSE	FALSE	FALSE	finn-b-O15_POSTPART_DEPR	10	97856899	0.0192	NA	0.8292	Postpartum depression || id:finn-b-O15_POSTPART_DEPR	Postpartum depression	Postpartum depression || ||	TRUE	igd	10	406457	97856899	1.60E-14	0.00224022	ukb-b-6591	|| id:ukb-b-6591	TRUE	reported	igd	3	TRUE	0.000137218	55.78046263
10	rs112633616	C	A	C	A	0.0403127	-0.0735	0.033261	0.01026	FALSE	FALSE	FALSE	finn-b-O15_POSTPART_DEPR	12	23238326	0.0911	NA	0.4203	Postpartum depression || id:finn-b-O15_POSTPART_DEPR	Postpartum depression	Postpartum depression || ||	TRUE	igd	12	406457	23238326	3.10E-11	0.00606962	ukb-b-6591	|| id:ukb-b-6591	TRUE	reported	igd	3	TRUE	0.00010451	42.48309721
11	rs113338260	C	T	C	T	-0.0156495	-0.0117	0.215732	0.2095	FALSE	FALSE	FALSE	finn-b-O15_POSTPART_DEPR	5	46004640	0.0222	NA	0.5985	Postpartum depression || id:finn-b-O15_POSTPART_DEPR	Postpartum depression	Postpartum depression || ||	TRUE	igd	5	406457	46004640	2.50E-09	0.00262476	ukb-b-6591	|| id:ukb-b-6591	TRUE	reported	igd	3	TRUE	8.29E-05	33.68669902
12	rs113367286	T	C	T	C	0.0198309	0.0342	0.278201	0.2986	FALSE	FALSE	FALSE	finn-b-O15_POSTPART_DEPR	7	140144414	0.0198	NA	0.0836296	Postpartum depression || id:finn-b-O15_POSTPART_DEPR	Postpartum depression	Postpartum depression || ||	TRUE	igd	7	406457	140144414	2.00E-16	0.00241196	ukb-b-6591	|| id:ukb-b-6591	TRUE	reported	igd	3	TRUE	0.000157939	64.20529939
13	rs1139897	A	G	A	G	0.0175687	0.0066	0.223525	0.354	FALSE	FALSE	FALSE	finn-b-O15_POSTPART_DEPR	16	720986	0.0188	NA	0.7259	Postpartum depression || id:finn-b-O15_POSTPART_DEPR	Postpartum depression	Postpartum depression || ||	TRUE	igd	16	406457	720986	1.20E-11	0.00259324	ukb-b-6591	|| id:ukb-b-6591	TRUE	reported	igd	3	TRUE	0.000107143	43.55337704
14	rs1156981	G	A	G	A	-0.0227567	-0.0035	0.901596	0.917	FALSE	FALSE	FALSE	finn-b-O15_POSTPART_DEPR	1	88829969	0.0327	NA	0.9144	Postpartum depression || id:finn-b-O15_POSTPART_DEPR	Postpartum depression	Postpartum depression || ||	TRUE	igd	1	406457	88829969	2.90E-10	0.00361129	ukb-b-6591	|| id:ukb-b-6591	TRUE	reported	igd	3	TRUE	9.19E-05	37.35301591
15	rs11729080	A	G	A	G	0.0229745	-0.0344	0.171149	0.1375	FALSE	FALSE	FALSE	finn-b-O15_POSTPART_DEPR	4	112503872	0.0265	NA	0.1941	Postpartum depression || id:finn-b-O15_POSTPART_DEPR	Postpartum depression	Postpartum depression || ||	TRUE	igd	4	406457	112503872	9.20E-16	0.00285872	ukb-b-6591	|| id:ukb-b-6591	TRUE	reported	igd	3	TRUE	0.000149752	60.87661225
16	rs12147463	A	G	A	G	-0.020875	0.0442	0.193433	0.153	FALSE	FALSE	FALSE	finn-b-O15_POSTPART_DEPR	14	41059928	0.0252	NA	0.0796599	Postpartum depression || id:finn-b-O15_POSTPART_DEPR	Postpartum depression	Postpartum depression || ||	TRUE	igd	14	406457	41059928	3.90E-14	0.00275919	ukb-b-6591	|| id:ukb-b-6591	TRUE	reported	igd	3	TRUE	0.000135973	55.27458716
17	rs12204714	T	C	T	C	0.0292636	-0.0753	0.632102	0.6313	FALSE	FALSE	FALSE	finn-b-O15_POSTPART_DEPR	6	152235339	0.0187	NA	5.42E-05	Postpartum depression || id:finn-b-O15_POSTPART_DEPR	Postpartum depression	Postpartum depression || ||	TRUE	igd	6	406457	152235339	4.30E-39	0.00223744	ukb-b-6591	|| id:ukb-b-6591	TRUE	reported	igd	3	TRUE	0.000398291	161.9517223
18	rs12468863	T	C	T	C	0.0135539	-0.0394	0.517874	0.4629	FALSE	FALSE	FALSE	finn-b-O15_POSTPART_DEPR	2	26940294	0.0183	NA	0.0310799	Postpartum depression || id:finn-b-O15_POSTPART_DEPR	Postpartum depression	Postpartum depression || ||	TRUE	igd	2	406457	26940294	4.10E-10	0.00216892	ukb-b-6591	|| id:ukb-b-6591	TRUE	reported	igd	3	TRUE	9.17E-05	37.2902696
19	rs12505942	C	T	C	T	0.0160611	-0.0109	0.342778	0.3459	FALSE	FALSE	FALSE	finn-b-O15_POSTPART_DEPR	4	140906390	0.019	NA	0.5664	Postpartum depression || id:finn-b-O15_POSTPART_DEPR	Postpartum depression	Postpartum depression || ||	TRUE	igd	4	406457	140906390	1.70E-12	0.00227551	ukb-b-6591	|| id:ukb-b-6591	TRUE	reported	igd	3	TRUE	0.000116227	47.24638134
20	rs12523097	C	T	C	T	-0.0160994	0.0059	0.297727	0.2079	FALSE	FALSE	FALSE	finn-b-O15_POSTPART_DEPR	5	167411400	0.0225	NA	0.793699	Postpartum depression || id:finn-b-O15_POSTPART_DEPR	Postpartum depression	Postpartum depression || ||	TRUE	igd	5	406457	167411400	1.10E-11	0.00237205	ukb-b-6591	|| id:ukb-b-6591	TRUE	reported	igd	3	TRUE	0.000108386	44.05884568
21	rs12701263	T	C	T	C	0.0144102	-0.0173	0.400041	0.3856	FALSE	FALSE	FALSE	finn-b-O15_POSTPART_DEPR	7	32962089	0.0186	NA	0.3525	Postpartum depression || id:finn-b-O15_POSTPART_DEPR	Postpartum depression	Postpartum depression || ||	TRUE	igd	7	406457	32962089	6.10E-11	0.00220279	ukb-b-6591	|| id:ukb-b-6591	TRUE	reported	igd	3	TRUE	9.97E-05	40.5183593
22	rs12795483	G	A	G	A	0.0129681	-0.0304	0.518144	0.4875	FALSE	FALSE	FALSE	finn-b-O15_POSTPART_DEPR	11	79883503	0.018	NA	0.09078	Postpartum depression || id:finn-b-O15_POSTPART_DEPR	Postpartum depression	Postpartum depression || ||	TRUE	igd	11	406457	79883503	2.20E-09	0.00216666	ukb-b-6591	|| id:ukb-b-6591	TRUE	reported	igd	3	TRUE	8.40E-05	34.13495885
23	rs12826060	G	T	G	T	-0.0130686	0.0305	0.412502	0.3339	FALSE	FALSE	FALSE	finn-b-O15_POSTPART_DEPR	12	24195419	0.0192	NA	0.1111	Postpartum depression || id:finn-b-O15_POSTPART_DEPR	Postpartum depression	Postpartum depression || ||	TRUE	igd	12	406457	24195419	2.50E-09	0.00219153	ukb-b-6591	|| id:ukb-b-6591	TRUE	reported	igd	3	TRUE	8.28E-05	33.64875499
24	rs12907546	A	G	A	G	-0.0228102	0.0871	0.211749	0.2223	FALSE	FALSE	FALSE	finn-b-O15_POSTPART_DEPR	15	47684280	0.0217	NA	5.76E-05	Postpartum depression || id:finn-b-O15_POSTPART_DEPR	Postpartum depression	Postpartum depression || ||	TRUE	igd	15	406457	47684280	7.40E-18	0.00264994	ukb-b-6591	|| id:ukb-b-6591	TRUE	reported	igd	3	TRUE	0.00017369	70.60931363
25	rs1295220	T	C	T	C	-0.0186416	0.0274	0.25348	0.2877	FALSE	FALSE	FALSE	finn-b-O15_POSTPART_DEPR	5	154890837	0.0199	NA	0.1696	Postpartum depression || id:finn-b-O15_POSTPART_DEPR	Postpartum depression	Postpartum depression || ||	TRUE	igd	5	406457	154890837	6.70E-14	0.00248775	ukb-b-6591	|| id:ukb-b-6591	TRUE	reported	igd	3	TRUE	0.000131517	53.46272642
26	rs12970816	A	G	A	G	-0.0152412	-0.0107	0.395202	0.3641	FALSE	FALSE	FALSE	finn-b-O15_POSTPART_DEPR	18	50023859	0.0187	NA	0.5686	Postpartum depression || id:finn-b-O15_POSTPART_DEPR	Postpartum depression	Postpartum depression || ||	TRUE	igd	18	406457	50023859	5.50E-12	0.00221166	ukb-b-6591	|| id:ukb-b-6591	TRUE	reported	igd	3	TRUE	0.000111045	45.1396824
27	rs13009008	G	A	G	A	0.0182638	-0.0396	0.672296	0.6213	FALSE	FALSE	FALSE	finn-b-O15_POSTPART_DEPR	2	174043233	0.0186	NA	0.0332399	Postpartum depression || id:finn-b-O15_POSTPART_DEPR	Postpartum depression	Postpartum depression || ||	TRUE	igd	2	406457	174043233	1.60E-15	0.0022916	ukb-b-6591	|| id:ukb-b-6591	TRUE	reported	igd	3	TRUE	0.000146979	59.74902985
28	rs13289229	T	G	T	G	0.0178001	0.0211	0.178174	0.1414	FALSE	FALSE	FALSE	finn-b-O15_POSTPART_DEPR	9	86224419	0.026	NA	0.4172	Postpartum depression || id:finn-b-O15_POSTPART_DEPR	Postpartum depression	Postpartum depression || ||	TRUE	igd	9	406457	86224419	4.50E-10	0.00285474	ukb-b-6591	|| id:ukb-b-6591	TRUE	reported	igd	3	TRUE	9.28E-05	37.718278
29	rs1368546	C	T	C	T	0.015985	-0.0095	0.55706	0.5514	FALSE	FALSE	FALSE	finn-b-O15_POSTPART_DEPR	2	104057364	0.0183	NA	0.6045	Postpartum depression || id:finn-b-O15_POSTPART_DEPR	Postpartum depression	Postpartum depression || ||	TRUE	igd	2	406457	104057364	1.60E-13	0.00216603	ukb-b-6591	|| id:ukb-b-6591	TRUE	reported	igd	3	TRUE	0.000126096	51.2589127
30	rs1391075	C	A	C	A	-0.0153773	0.0303	0.643432	0.5672	FALSE	FALSE	FALSE	finn-b-O15_POSTPART_DEPR	12	84052203	0.0182	NA	0.0949795	Postpartum depression || id:finn-b-O15_POSTPART_DEPR	Postpartum depression	Postpartum depression || ||	TRUE	igd	12	406457	84052203	8.50E-12	0.00225175	ukb-b-6591	|| id:ukb-b-6591	TRUE	reported	igd	3	TRUE	0.000108501	44.10570676
31	rs1392816	T	C	T	C	0.0175184	0.0054	0.387907	0.3443	FALSE	FALSE	FALSE	finn-b-O15_POSTPART_DEPR	1	66481188	0.019	NA	0.7778	Postpartum depression || id:finn-b-O15_POSTPART_DEPR	Postpartum depression	Postpartum depression || ||	TRUE	igd	1	406457	66481188	3.80E-15	0.00222824	ukb-b-6591	|| id:ukb-b-6591	TRUE	reported	igd	3	TRUE	0.000145735	59.24335828
32	rs141547796	A	G	A	G	0.0334614	-0.0072	0.082193	0.1604	FALSE	FALSE	FALSE	finn-b-O15_POSTPART_DEPR	6	50615935	0.0246	NA	0.77	Postpartum depression || id:finn-b-O15_POSTPART_DEPR	Postpartum depression	Postpartum depression || ||	TRUE	igd	6	406457	50615935	2.80E-17	0.00395855	ukb-b-6591	|| id:ukb-b-6591	TRUE	reported	igd	3	TRUE	0.000168929	68.6736689
33	rs159428	C	T	C	T	-0.0133188	0.0126	0.526473	0.6385	FALSE	FALSE	FALSE	finn-b-O15_POSTPART_DEPR	20	31099311	0.019	NA	0.5061	Postpartum depression || id:finn-b-O15_POSTPART_DEPR	Postpartum depression	Postpartum depression || ||	TRUE	igd	20	406457	31099311	7.20E-10	0.00216122	ukb-b-6591	|| id:ukb-b-6591	TRUE	reported	igd	3	TRUE	8.84E-05	35.95273428
34	rs16948048	G	A	G	A	-0.0166924	1.00E-04	0.36754	0.4278	FALSE	FALSE	FALSE	finn-b-O15_POSTPART_DEPR	17	47440466	0.0182	NA	0.9961	Postpartum depression || id:finn-b-O15_POSTPART_DEPR	Postpartum depression	Postpartum depression || ||	TRUE	igd	17	406457	47440466	9.00E-14	0.00223927	ukb-b-6591	|| id:ukb-b-6591	TRUE	reported	igd	3	TRUE	0.00012954	52.65916513
35	rs182353	T	C	T	C	-0.013024	0.0075	0.468089	0.4173	FALSE	FALSE	FALSE	finn-b-O15_POSTPART_DEPR	8	115396892	0.0183	NA	0.6819	Postpartum depression || id:finn-b-O15_POSTPART_DEPR	Postpartum depression	Postpartum depression || ||	TRUE	igd	8	406457	115396892	1.70E-09	0.00216294	ukb-b-6591	|| id:ukb-b-6591	TRUE	reported	igd	3	TRUE	8.45E-05	34.33486414
36	rs2084572	G	A	G	A	0.014725	0.0054	0.450207	0.3971	FALSE	FALSE	FALSE	finn-b-O15_POSTPART_DEPR	3	17315758	0.0185	NA	0.772101	Postpartum depression || id:finn-b-O15_POSTPART_DEPR	Postpartum depression	Postpartum depression || ||	TRUE	igd	3	406457	17315758	1.00E-11	0.00216537	ukb-b-6591	|| id:ukb-b-6591	TRUE	reported	igd	3	TRUE	0.000107338	43.63260485
37	rs2093623	A	G	A	G	0.0150008	0.01	0.496285	0.4775	FALSE	FALSE	FALSE	finn-b-O15_POSTPART_DEPR	10	10922977	0.0181	NA	0.581599	Postpartum depression || id:finn-b-O15_POSTPART_DEPR	Postpartum depression	Postpartum depression || ||	TRUE	igd	10	406457	10922977	5.50E-12	0.00217668	ukb-b-6591	|| id:ukb-b-6591	TRUE	reported	igd	3	TRUE	0.000112506	45.73368582
38	rs2174752	T	G	T	G	-0.0143345	0.0105	0.45124	0.5259	FALSE	FALSE	FALSE	finn-b-O15_POSTPART_DEPR	13	69332015	0.0181	NA	0.559899	Postpartum depression || id:finn-b-O15_POSTPART_DEPR	Postpartum depression	Postpartum depression || ||	TRUE	igd	13	406457	69332015	3.90E-11	0.00216954	ukb-b-6591	|| id:ukb-b-6591	TRUE	reported	igd	3	TRUE	0.000101762	41.36583534
39	rs2188151	T	G	T	G	-0.0222145	0.0478	0.424889	0.3291	FALSE	FALSE	FALSE	finn-b-O15_POSTPART_DEPR	3	50201924	0.0193	NA	0.0129799	Postpartum depression || id:finn-b-O15_POSTPART_DEPR	Postpartum depression	Postpartum depression || ||	TRUE	igd	3	406457	50201924	2.50E-24	0.00218242	ukb-b-6591	|| id:ukb-b-6591	TRUE	reported	igd	3	TRUE	0.000241174	98.04997032
40	rs2274568	A	G	A	G	-0.0137862	0.0187	0.580677	0.6128	FALSE	FALSE	FALSE	finn-b-O15_POSTPART_DEPR	1	110612925	0.0186	NA	0.3124	Postpartum depression || id:finn-b-O15_POSTPART_DEPR	Postpartum depression	Postpartum depression || ||	TRUE	igd	1	406457	110612925	3.00E-10	0.00218862	ukb-b-6591	|| id:ukb-b-6591	TRUE	reported	igd	3	TRUE	9.26E-05	37.62314724
41	rs239190	T	C	T	C	0.0151426	-0.0164	0.532174	0.5269	FALSE	FALSE	FALSE	finn-b-O15_POSTPART_DEPR	6	101129067	0.0181	NA	0.3632	Postpartum depression || id:finn-b-O15_POSTPART_DEPR	Postpartum depression	Postpartum depression || ||	TRUE	igd	6	406457	101129067	2.60E-12	0.00216441	ukb-b-6591	|| id:ukb-b-6591	TRUE	reported	igd	3	TRUE	0.000114174	46.41207254
42	rs2406374	T	C	T	C	0.0147643	-0.0412	0.314035	0.2605	FALSE	FALSE	FALSE	finn-b-O15_POSTPART_DEPR	5	106936435	0.0206	NA	0.0457499	Postpartum depression || id:finn-b-O15_POSTPART_DEPR	Postpartum depression	Postpartum depression || ||	TRUE	igd	5	406457	106936435	1.90E-10	0.00231855	ukb-b-6591	|| id:ukb-b-6591	TRUE	reported	igd	3	TRUE	9.39E-05	38.17587398
43	rs2612030	C	T	C	T	0.0242699	0.0176	0.838125	0.8953	FALSE	FALSE	FALSE	finn-b-O15_POSTPART_DEPR	3	53773437	0.0297	NA	0.5533	Postpartum depression || id:finn-b-O15_POSTPART_DEPR	Postpartum depression	Postpartum depression || ||	TRUE	igd	3	406457	53773437	1.30E-16	0.00293365	ukb-b-6591	|| id:ukb-b-6591	TRUE	reported	igd	3	TRUE	0.000159829	64.97352584
44	rs2744450	G	A	G	A	0.017081	-0.0499	0.802128	0.8272	FALSE	FALSE	FALSE	finn-b-O15_POSTPART_DEPR	6	52951766	0.0239	NA	0.0364897	Postpartum depression || id:finn-b-O15_POSTPART_DEPR	Postpartum depression	Postpartum depression || ||	TRUE	igd	6	406457	52951766	2.80E-10	0.00270781	ukb-b-6591	|| id:ukb-b-6591	TRUE	reported	igd	3	TRUE	9.26E-05	37.64760002
45	rs2974311	A	G	A	G	0.0138488	0.0045	0.497467	0.5341	FALSE	FALSE	FALSE	finn-b-O15_POSTPART_DEPR	8	42455166	0.0181	NA	0.8023	Postpartum depression || id:finn-b-O15_POSTPART_DEPR	Postpartum depression	Postpartum depression || ||	TRUE	igd	8	406457	42455166	1.40E-10	0.00215715	ukb-b-6591	|| id:ukb-b-6591	TRUE	reported	igd	3	TRUE	9.59E-05	38.97958965
46	rs3007104	A	G	A	G	-0.0154973	-0.006	0.42401	0.3513	FALSE	FALSE	FALSE	finn-b-O15_POSTPART_DEPR	14	47367434	0.019	NA	0.7536	Postpartum depression || id:finn-b-O15_POSTPART_DEPR	Postpartum depression	Postpartum depression || ||	TRUE	igd	14	406457	47367434	1.40E-12	0.00218798	ukb-b-6591	|| id:ukb-b-6591	TRUE	reported	igd	3	TRUE	0.000117309	47.68661981
47	rs341521	A	G	A	G	-0.0152941	-0.0095	0.702818	0.7465	FALSE	FALSE	FALSE	finn-b-O15_POSTPART_DEPR	13	60399045	0.0208	NA	0.647	Postpartum depression || id:finn-b-O15_POSTPART_DEPR	Postpartum depression	Postpartum depression || ||	TRUE	igd	13	406457	60399045	1.10E-10	0.00237256	ukb-b-6591	|| id:ukb-b-6591	TRUE	reported	igd	3	TRUE	9.77E-05	39.71898404
48	rs34517439	A	C	A	C	-0.0197888	0.0089	0.121862	0.1265	FALSE	FALSE	FALSE	finn-b-O15_POSTPART_DEPR	1	78450517	0.0272	NA	0.7446	Postpartum depression || id:finn-b-O15_POSTPART_DEPR	Postpartum depression	Postpartum depression || ||	TRUE	igd	1	406457	78450517	2.90E-09	0.00333274	ukb-b-6591	|| id:ukb-b-6591	TRUE	reported	igd	3	TRUE	8.38E-05	34.06817403
49	rs34811474	A	G	A	G	0.015285	-0.0157	0.2308	0.2274	FALSE	FALSE	FALSE	finn-b-O15_POSTPART_DEPR	4	25408838	0.0217	NA	0.4696	Postpartum depression || id:finn-b-O15_POSTPART_DEPR	Postpartum depression	Postpartum depression || ||	TRUE	igd	4	406457	25408838	2.30E-09	0.00255792	ukb-b-6591	|| id:ukb-b-6591	TRUE	reported	igd	3	TRUE	8.30E-05	33.71975885
50	rs35128508	A	G	A	G	0.0146939	-0.0372	0.273405	0.2504	FALSE	FALSE	FALSE	finn-b-O15_POSTPART_DEPR	18	42722340	0.0208	NA	0.07465	Postpartum depression || id:finn-b-O15_POSTPART_DEPR	Postpartum depression	Postpartum depression || ||	TRUE	igd	18	406457	42722340	1.30E-09	0.00242383	ukb-b-6591	|| id:ukb-b-6591	TRUE	reported	igd	3	TRUE	8.58E-05	34.87006367
51	rs35851551	G	A	G	A	-0.0264733	0.0454	0.101404	0.05941	FALSE	FALSE	FALSE	finn-b-O15_POSTPART_DEPR	7	31330785	0.0383	NA	0.235	Postpartum depression || id:finn-b-O15_POSTPART_DEPR	Postpartum depression	Postpartum depression || ||	TRUE	igd	7	406457	31330785	2.10E-13	0.00360571	ukb-b-6591	|| id:ukb-b-6591	TRUE	reported	igd	3	TRUE	0.000127722	51.91987863
52	rs359239	T	C	T	C	-0.0189754	0.0177	0.573829	0.5888	FALSE	FALSE	FALSE	finn-b-O15_POSTPART_DEPR	2	60474600	0.0184	NA	0.3364	Postpartum depression || id:finn-b-O15_POSTPART_DEPR	Postpartum depression	Postpartum depression || ||	TRUE	igd	2	406457	60474600	4.80E-18	0.00219147	ukb-b-6591	|| id:ukb-b-6591	TRUE	reported	igd	3	TRUE	0.000176108	71.59244933
53	rs369230	T	G	T	G	-0.0184886	-1.00E-04	0.692409	0.6357	FALSE	FALSE	FALSE	finn-b-O15_POSTPART_DEPR	16	89645437	0.0189	NA	0.9943	Postpartum depression || id:finn-b-O15_POSTPART_DEPR	Postpartum depression	Postpartum depression || ||	TRUE	igd	16	406457	89645437	3.90E-15	0.00235304	ukb-b-6591	|| id:ukb-b-6591	TRUE	reported	igd	3	TRUE	0.000145604	59.19023815
54	rs3741499	C	T	C	T	-0.0161594	-0.0248	0.649467	0.6719	FALSE	FALSE	FALSE	finn-b-O15_POSTPART_DEPR	12	56474379	0.0192	NA	0.1977	Postpartum depression || id:finn-b-O15_POSTPART_DEPR	Postpartum depression	Postpartum depression || ||	TRUE	igd	12	406457	56474379	8.70E-13	0.00226011	ukb-b-6591	|| id:ukb-b-6591	TRUE	reported	igd	3	TRUE	0.000118896	48.33153254
55	rs3758790	G	A	G	A	0.0153546	0.0136	0.359414	0.428	FALSE	FALSE	FALSE	finn-b-O15_POSTPART_DEPR	11	105850090	0.0183	NA	0.4555	Postpartum depression || id:finn-b-O15_POSTPART_DEPR	Postpartum depression	Postpartum depression || ||	TRUE	igd	11	406457	105850090	8.90E-12	0.00225012	ukb-b-6591	|| id:ukb-b-6591	TRUE	reported	igd	3	TRUE	0.000108562	44.13052193
56	rs3896224	G	A	G	A	0.0213629	-0.0321	0.414575	0.4907	FALSE	FALSE	FALSE	finn-b-O15_POSTPART_DEPR	10	106467853	0.0181	NA	0.0752194	Postpartum depression || id:finn-b-O15_POSTPART_DEPR	Postpartum depression	Postpartum depression || ||	TRUE	igd	10	406457	106467853	3.70E-22	0.00220715	ukb-b-6591	|| id:ukb-b-6591	TRUE	reported	igd	3	TRUE	0.000221526	90.06031743
57	rs4075359	C	T	C	T	0.0188718	-0.0217	0.625175	0.5265	FALSE	FALSE	FALSE	finn-b-O15_POSTPART_DEPR	8	9487813	0.0257	NA	0.3978	Postpartum depression || id:finn-b-O15_POSTPART_DEPR	Postpartum depression	Postpartum depression || ||	TRUE	igd	8	406457	9487813	2.90E-17	0.0022331	ukb-b-6591	|| id:ukb-b-6591	TRUE	reported	igd	3	TRUE	0.000166912	67.85342341
58	rs4443996	C	A	C	A	-0.0167341	0.0334	0.476487	0.3459	FALSE	FALSE	FALSE	finn-b-O15_POSTPART_DEPR	10	134191005	0.0191	NA	0.0793999	Postpartum depression || id:finn-b-O15_POSTPART_DEPR	Postpartum depression	Postpartum depression || ||	TRUE	igd	10	406457	134191005	1.10E-14	0.002167	ukb-b-6591	|| id:ukb-b-6591	TRUE	reported	igd	3	TRUE	0.000139705	56.79189894
59	rs4702	A	G	A	G	0.0167404	-0.0477	0.556374	0.5291	FALSE	FALSE	FALSE	finn-b-O15_POSTPART_DEPR	15	91426560	0.0181	NA	0.00856604	Postpartum depression || id:finn-b-O15_POSTPART_DEPR	Postpartum depression	Postpartum depression || ||	TRUE	igd	15	406457	91426560	1.30E-14	0.00217251	ukb-b-6591	|| id:ukb-b-6591	TRUE	reported	igd	3	TRUE	0.000138339	56.23646718
60	rs4727799	T	C	T	C	-0.0208488	0.0324	0.647272	0.6757	FALSE	FALSE	FALSE	finn-b-O15_POSTPART_DEPR	7	114110568	0.0193	NA	0.0937001	Postpartum depression || id:finn-b-O15_POSTPART_DEPR	Postpartum depression	Postpartum depression || ||	TRUE	igd	7	406457	114110568	2.80E-20	0.00225933	ukb-b-6591	|| id:ukb-b-6591	TRUE	reported	igd	3	TRUE	0.000198481	80.6895989
61	rs4735438	T	C	T	C	-0.0144891	0.0398	0.587017	0.4605	FALSE	FALSE	FALSE	finn-b-O15_POSTPART_DEPR	8	97829917	0.0181	NA	0.0279602	Postpartum depression || id:finn-b-O15_POSTPART_DEPR	Postpartum depression	Postpartum depression || ||	TRUE	igd	8	406457	97829917	3.90E-11	0.00219239	ukb-b-6591	|| id:ukb-b-6591	TRUE	reported	igd	3	TRUE	0.000101788	41.37636622
62	rs4755749	G	A	G	A	0.0157811	-0.0133	0.403067	0.4235	FALSE	FALSE	FALSE	finn-b-O15_POSTPART_DEPR	11	43865501	0.0183	NA	0.4649	Postpartum depression || id:finn-b-O15_POSTPART_DEPR	Postpartum depression	Postpartum depression || ||	TRUE	igd	11	406457	43865501	7.30E-13	0.00219972	ukb-b-6591	|| id:ukb-b-6591	TRUE	reported	igd	3	TRUE	0.000119842	48.71603017
63	rs4800204	T	C	T	C	-0.0127969	0.0055	0.570335	0.5215	FALSE	FALSE	FALSE	finn-b-O15_POSTPART_DEPR	18	22647270	0.0181	NA	0.7619	Postpartum depression || id:finn-b-O15_POSTPART_DEPR	Postpartum depression	Postpartum depression || ||	TRUE	igd	18	406457	22647270	4.60E-09	0.00218287	ukb-b-6591	|| id:ukb-b-6591	TRUE	reported	igd	3	TRUE	8.03E-05	32.62472641
64	rs4873133	T	C	T	C	-0.0180907	0.0128	0.292431	0.2538	FALSE	FALSE	FALSE	finn-b-O15_POSTPART_DEPR	8	51127054	0.0208	NA	0.5373	Postpartum depression || id:finn-b-O15_POSTPART_DEPR	Postpartum depression	Postpartum depression || ||	TRUE	igd	8	406457	51127054	2.50E-14	0.00237345	ukb-b-6591	|| id:ukb-b-6591	TRUE	reported	igd	3	TRUE	0.000135436	55.05594725
65	rs4937872	G	A	G	A	-0.0160337	0.025	0.407721	0.6691	FALSE	FALSE	FALSE	finn-b-O15_POSTPART_DEPR	11	112827715	0.0195	NA	0.199	Postpartum depression || id:finn-b-O15_POSTPART_DEPR	Postpartum depression	Postpartum depression || ||	TRUE	igd	11	406457	112827715	3.90E-13	0.0022087	ukb-b-6591	|| id:ukb-b-6591	TRUE	reported	igd	3	TRUE	0.000124161	50.47232537
66	rs4952343	G	A	G	A	0.0138227	-0.0145	0.446361	0.4312	FALSE	FALSE	FALSE	finn-b-O15_POSTPART_DEPR	2	32858637	0.0183	NA	0.4298	Postpartum depression || id:finn-b-O15_POSTPART_DEPR	Postpartum depression	Postpartum depression || ||	TRUE	igd	2	406457	32858637	3.00E-10	0.00219423	ukb-b-6591	|| id:ukb-b-6591	TRUE	reported	igd	3	TRUE	9.44E-05	38.38682232
67	rs56306056	A	G	A	G	0.0160763	-0.0068	0.214739	0.1888	FALSE	FALSE	FALSE	finn-b-O15_POSTPART_DEPR	2	184416610	0.023	NA	0.767701	Postpartum depression || id:finn-b-O15_POSTPART_DEPR	Postpartum depression	Postpartum depression || ||	TRUE	igd	2	406457	184416610	8.60E-10	0.00262104	ukb-b-6591	|| id:ukb-b-6591	TRUE	reported	igd	3	TRUE	8.72E-05	35.43051628
68	rs56392241	C	A	C	A	-0.0135943	0.0118	0.393183	0.3662	FALSE	FALSE	FALSE	finn-b-O15_POSTPART_DEPR	3	131968209	0.0187	NA	0.529	Postpartum depression || id:finn-b-O15_POSTPART_DEPR	Postpartum depression	Postpartum depression || ||	TRUE	igd	3	406457	131968209	8.60E-10	0.0022162	ukb-b-6591	|| id:ukb-b-6591	TRUE	reported	igd	3	TRUE	8.82E-05	35.84651473
69	rs56393977	T	G	T	G	0.022399	-0.0336	0.102491	0.09138	FALSE	FALSE	FALSE	finn-b-O15_POSTPART_DEPR	18	39265197	0.0313	NA	0.2824	Postpartum depression || id:finn-b-O15_POSTPART_DEPR	Postpartum depression	Postpartum depression || ||	TRUE	igd	18	406457	39265197	3.60E-10	0.00357203	ukb-b-6591	|| id:ukb-b-6591	TRUE	reported	igd	3	TRUE	9.23E-05	37.52013191
70	rs57537843	A	G	A	G	-0.0160011	0.0023	0.381196	0.4416	FALSE	FALSE	FALSE	finn-b-O15_POSTPART_DEPR	2	22558973	0.0182	NA	0.9003	Postpartum depression || id:finn-b-O15_POSTPART_DEPR	Postpartum depression	Postpartum depression || ||	TRUE	igd	2	406457	22558973	6.00E-13	0.00222247	ukb-b-6591	|| id:ukb-b-6591	TRUE	reported	igd	3	TRUE	0.00012079	49.1016463
71	rs6011138	C	T	C	T	0.0188511	0.0103	0.13593	0.1276	FALSE	FALSE	FALSE	finn-b-O15_POSTPART_DEPR	20	62440700	0.0272	NA	0.7038	Postpartum depression || id:finn-b-O15_POSTPART_DEPR	Postpartum depression	Postpartum depression || ||	TRUE	igd	20	406457	62440700	2.30E-09	0.00315668	ukb-b-6591	|| id:ukb-b-6591	TRUE	reported	igd	3	TRUE	8.35E-05	33.93253921
72	rs62134195	T	C	T	C	0.033951	-0.0678	0.040972	0.04603	FALSE	FALSE	FALSE	finn-b-O15_POSTPART_DEPR	2	45062249	0.0435	NA	0.1189	Postpartum depression || id:finn-b-O15_POSTPART_DEPR	Postpartum depression	Postpartum depression || ||	TRUE	igd	2	406457	45062249	6.90E-10	0.00550485	ukb-b-6591	|| id:ukb-b-6591	TRUE	reported	igd	3	TRUE	9.06E-05	36.82183271
73	rs62370848	C	A	C	A	0.0170776	-0.0204	0.198707	0.1817	FALSE	FALSE	FALSE	finn-b-O15_POSTPART_DEPR	5	124228322	0.0234	NA	0.3849	Postpartum depression || id:finn-b-O15_POSTPART_DEPR	Postpartum depression	Postpartum depression || ||	TRUE	igd	5	406457	124228322	3.60E-10	0.00272348	ukb-b-6591	|| id:ukb-b-6591	TRUE	reported	igd	3	TRUE	9.29E-05	37.7520893
74	rs62439690	A	G	A	G	-0.0162081	-0.0291	0.262405	0.2061	FALSE	FALSE	FALSE	finn-b-O15_POSTPART_DEPR	7	21417556	0.0225	NA	0.1967	Postpartum depression || id:finn-b-O15_POSTPART_DEPR	Postpartum depression	Postpartum depression || ||	TRUE	igd	7	406457	21417556	6.30E-11	0.00247933	ukb-b-6591	|| id:ukb-b-6591	TRUE	reported	igd	3	TRUE	0.000101691	41.33718681
75	rs6486065	G	T	G	T	0.0161936	0.0434	0.708967	0.7962	FALSE	FALSE	FALSE	finn-b-O15_POSTPART_DEPR	11	12870969	0.0224	NA	0.0530701	Postpartum depression || id:finn-b-O15_POSTPART_DEPR	Postpartum depression	Postpartum depression || ||	TRUE	igd	11	406457	12870969	1.00E-11	0.00237994	ukb-b-6591	|| id:ukb-b-6591	TRUE	reported	igd	3	TRUE	0.000108214	43.98904538
76	rs6549670	G	A	G	A	-0.0182814	-0.0258	0.83866	0.8761	FALSE	FALSE	FALSE	finn-b-O15_POSTPART_DEPR	3	74936132	0.0273	NA	0.3443	Postpartum depression || id:finn-b-O15_POSTPART_DEPR	Postpartum depression	Postpartum depression || ||	TRUE	igd	3	406457	74936132	4.70E-10	0.00293516	ukb-b-6591	|| id:ukb-b-6591	TRUE	reported	igd	3	TRUE	9.04E-05	36.76449727
77	rs66906321	C	T	C	T	-0.0181218	0.0339	0.818851	0.8375	FALSE	FALSE	FALSE	finn-b-O15_POSTPART_DEPR	2	630070	0.0246	NA	0.1689	Postpartum depression || id:finn-b-O15_POSTPART_DEPR	Postpartum depression	Postpartum depression || ||	TRUE	igd	2	406457	630070	2.00E-10	0.00284922	ukb-b-6591	|| id:ukb-b-6591	TRUE	reported	igd	3	TRUE	9.74E-05	39.60301683
78	rs6692613	T	C	T	C	-0.012697	0.031	0.530087	0.4621	FALSE	FALSE	FALSE	finn-b-O15_POSTPART_DEPR	1	7524974	0.0181	NA	0.0872509	Postpartum depression || id:finn-b-O15_POSTPART_DEPR	Postpartum depression	Postpartum depression || ||	TRUE	igd	1	406457	7524974	4.20E-09	0.00216093	ukb-b-6591	|| id:ukb-b-6591	TRUE	reported	igd	3	TRUE	8.03E-05	32.64706925
79	rs6719762	C	T	C	T	-0.0233857	0.0433	0.473304	0.6135	FALSE	FALSE	FALSE	finn-b-O15_POSTPART_DEPR	2	60166832	0.0186	NA	0.0199701	Postpartum depression || id:finn-b-O15_POSTPART_DEPR	Postpartum depression	Postpartum depression || ||	TRUE	igd	2	406457	60166832	3.20E-27	0.00216422	ukb-b-6591	|| id:ukb-b-6591	TRUE	reported	igd	3	TRUE	0.000272666	110.8566735
80	rs6939048	A	G	A	G	0.0143527	-0.016	0.627277	0.686	FALSE	FALSE	FALSE	finn-b-O15_POSTPART_DEPR	6	26327953	0.0195	NA	0.4128	Postpartum depression || id:finn-b-O15_POSTPART_DEPR	Postpartum depression	Postpartum depression || ||	TRUE	igd	6	406457	26327953	1.30E-10	0.00223278	ukb-b-6591	|| id:ukb-b-6591	TRUE	reported	igd	3	TRUE	9.63E-05	39.15588762
81	rs6966898	T	C	T	C	-0.0138863	0.014	0.333033	0.3185	FALSE	FALSE	FALSE	finn-b-O15_POSTPART_DEPR	7	135221170	0.0194	NA	0.47	Postpartum depression || id:finn-b-O15_POSTPART_DEPR	Postpartum depression	Postpartum depression || ||	TRUE	igd	7	406457	135221170	1.60E-09	0.00230233	ukb-b-6591	|| id:ukb-b-6591	TRUE	reported	igd	3	TRUE	8.57E-05	34.82125134
82	rs6978112	T	C	T	C	-0.0170735	-0.0082	0.411515	0.3902	FALSE	FALSE	FALSE	finn-b-O15_POSTPART_DEPR	7	1966841	0.0185	NA	0.6585	Postpartum depression || id:finn-b-O15_POSTPART_DEPR	Postpartum depression	Postpartum depression || ||	TRUE	igd	7	406457	1966841	7.40E-15	0.00219534	ukb-b-6591	|| id:ukb-b-6591	TRUE	reported	igd	3	TRUE	0.000141187	57.39445982
83	rs7025089	A	C	A	C	0.0160854	0.0155	0.680645	0.6944	FALSE	FALSE	FALSE	finn-b-O15_POSTPART_DEPR	9	134881443	0.0196	NA	0.4293	Postpartum depression || id:finn-b-O15_POSTPART_DEPR	Postpartum depression	Postpartum depression || ||	TRUE	igd	9	406457	134881443	3.60E-12	0.00231339	ukb-b-6591	|| id:ukb-b-6591	TRUE	reported	igd	3	TRUE	0.000112483	45.72454879
84	rs710289	G	A	G	A	-0.0159545	-0.0027	0.415982	0.4126	FALSE	FALSE	FALSE	finn-b-O15_POSTPART_DEPR	14	98535256	0.0183	NA	0.8841	Postpartum depression || id:finn-b-O15_POSTPART_DEPR	Postpartum depression	Postpartum depression || ||	TRUE	igd	14	406457	98535256	3.20E-13	0.00218989	ukb-b-6591	|| id:ukb-b-6591	TRUE	reported	igd	3	TRUE	0.000123679	50.27630482
85	rs71433405	T	C	T	C	0.0261044	0.0122	0.066007	0.03994	FALSE	FALSE	FALSE	finn-b-O15_POSTPART_DEPR	13	97130945	0.0464	NA	0.7931	Postpartum depression || id:finn-b-O15_POSTPART_DEPR	Postpartum depression	Postpartum depression || ||	TRUE	igd	13	406457	97130945	3.00E-09	0.00440193	ukb-b-6591	|| id:ukb-b-6591	TRUE	reported	igd	3	TRUE	8.40E-05	34.15387659
86	rs714393	T	C	T	C	0.0141564	-0.0155	0.456816	0.4395	FALSE	FALSE	FALSE	finn-b-O15_POSTPART_DEPR	2	212698718	0.0182	NA	0.3938	Postpartum depression || id:finn-b-O15_POSTPART_DEPR	Postpartum depression	Postpartum depression || ||	TRUE	igd	2	406457	212698718	6.10E-11	0.00216389	ukb-b-6591	|| id:ukb-b-6591	TRUE	reported	igd	3	TRUE	9.95E-05	40.42775147
87	rs7156339	T	C	T	C	-0.0236699	0.0607	0.163624	0.2212	FALSE	FALSE	FALSE	finn-b-O15_POSTPART_DEPR	14	103366698	0.0218	NA	0.00533495	Postpartum depression || id:finn-b-O15_POSTPART_DEPR	Postpartum depression	Postpartum depression || ||	TRUE	igd	14	406457	103366698	4.90E-16	0.00291707	ukb-b-6591	|| id:ukb-b-6591	TRUE	reported	igd	3	TRUE	0.000153346	62.33765801
88	rs7188873	G	A	G	A	-0.0172874	0.0262	0.622795	0.6301	FALSE	FALSE	FALSE	finn-b-O15_POSTPART_DEPR	16	24727064	0.0187	NA	0.1598	Postpartum depression || id:finn-b-O15_POSTPART_DEPR	Postpartum depression	Postpartum depression || ||	TRUE	igd	16	406457	24727064	8.60E-15	0.00222805	ukb-b-6591	|| id:ukb-b-6591	TRUE	reported	igd	3	TRUE	0.000140414	57.08018493
89	rs7236339	A	G	A	G	-0.0204944	0.0439	0.22753	0.2459	FALSE	FALSE	FALSE	finn-b-O15_POSTPART_DEPR	18	77579773	0.0209	NA	0.0351698	Postpartum depression || id:finn-b-O15_POSTPART_DEPR	Postpartum depression	Postpartum depression || ||	TRUE	igd	18	406457	77579773	2.50E-15	0.00259028	ukb-b-6591	|| id:ukb-b-6591	TRUE	reported	igd	3	TRUE	0.000147646	60.0201806
90	rs72887338	C	T	C	T	-0.0164161	-0.0092	0.386847	0.3483	FALSE	FALSE	FALSE	finn-b-O15_POSTPART_DEPR	6	67536056	0.019	NA	0.6294	Postpartum depression || id:finn-b-O15_POSTPART_DEPR	Postpartum depression	Postpartum depression || ||	TRUE	igd	6	406457	67536056	1.30E-13	0.0022168	ukb-b-6591	|| id:ukb-b-6591	TRUE	reported	igd	3	TRUE	0.000127843	51.96920341
91	rs7476	C	A	C	A	-0.0139275	0.0382	0.312212	0.199	FALSE	FALSE	FALSE	finn-b-O15_POSTPART_DEPR	11	46342834	0.023	NA	0.0972098	Postpartum depression || id:finn-b-O15_POSTPART_DEPR	Postpartum depression	Postpartum depression || ||	TRUE	igd	11	406457	46342834	2.60E-09	0.00233764	ukb-b-6591	|| id:ukb-b-6591	TRUE	reported	igd	3	TRUE	8.33E-05	33.86329135
92	rs75082770	G	A	G	A	-0.0352385	0.0224	0.037667	0.02836	FALSE	FALSE	FALSE	finn-b-O15_POSTPART_DEPR	2	185915324	0.0549	NA	0.6832	Postpartum depression || id:finn-b-O15_POSTPART_DEPR	Postpartum depression	Postpartum depression || ||	TRUE	igd	2	406457	185915324	6.30E-10	0.00569853	ukb-b-6591	|| id:ukb-b-6591	TRUE	reported	igd	3	TRUE	9.00E-05	36.59340328
93	rs75783371	C	T	C	T	0.018662	-0.0264	0.139303	0.1896	FALSE	FALSE	FALSE	finn-b-O15_POSTPART_DEPR	13	28109961	0.0232	NA	0.2545	Postpartum depression || id:finn-b-O15_POSTPART_DEPR	Postpartum depression	Postpartum depression || ||	TRUE	igd	13	406457	28109961	3.20E-09	0.00315196	ukb-b-6591	|| id:ukb-b-6591	TRUE	reported	igd	3	TRUE	8.35E-05	33.94734905
94	rs76513770	C	T	C	T	0.0256106	-0.0147	0.127724	0.1651	FALSE	FALSE	FALSE	finn-b-O15_POSTPART_DEPR	16	72505534	0.0243	NA	0.5461	Postpartum depression || id:finn-b-O15_POSTPART_DEPR	Postpartum depression	Postpartum depression || ||	TRUE	igd	16	406457	72505534	2.40E-15	0.00323446	ukb-b-6591	|| id:ukb-b-6591	TRUE	reported	igd	3	TRUE	0.000146149	59.41168684
95	rs767943	A	C	A	C	-0.0186374	0.0328	0.264898	0.2465	FALSE	FALSE	FALSE	finn-b-O15_POSTPART_DEPR	6	23446691	0.0211	NA	0.1195	Postpartum depression || id:finn-b-O15_POSTPART_DEPR	Postpartum depression	Postpartum depression || ||	TRUE	igd	6	406457	23446691	3.60E-14	0.00246006	ukb-b-6591	|| id:ukb-b-6591	TRUE	reported	igd	3	TRUE	0.000135278	54.99182803
96	rs7785195	A	G	A	G	0.0158783	0.0211	0.659377	0.7001	FALSE	FALSE	FALSE	finn-b-O15_POSTPART_DEPR	7	3424686	0.0197	NA	0.2825	Postpartum depression || id:finn-b-O15_POSTPART_DEPR	Postpartum depression	Postpartum depression || ||	TRUE	igd	7	406457	3424686	3.00E-12	0.00227544	ukb-b-6591	|| id:ukb-b-6591	TRUE	reported	igd	3	TRUE	0.000113252	46.03704331
97	rs7804551	G	A	G	A	0.0208069	-0.0014	0.15369	0.2152	FALSE	FALSE	FALSE	finn-b-O15_POSTPART_DEPR	7	99119110	0.022	NA	0.951	Postpartum depression || id:finn-b-O15_POSTPART_DEPR	Postpartum depression	Postpartum depression || ||	TRUE	igd	7	406457	99119110	3.30E-12	0.00298824	ukb-b-6591	|| id:ukb-b-6591	TRUE	reported	igd	3	TRUE	0.000112621	45.78057283
98	rs783544	C	A	C	A	0.0164657	-0.0041	0.750616	0.767	FALSE	FALSE	FALSE	finn-b-O15_POSTPART_DEPR	15	83240293	0.0213	NA	0.8478	Postpartum depression || id:finn-b-O15_POSTPART_DEPR	Postpartum depression	Postpartum depression || ||	TRUE	igd	15	406457	83240293	4.00E-11	0.00249373	ukb-b-6591	|| id:ukb-b-6591	TRUE	reported	igd	3	TRUE	0.000101503	41.26039214
99	rs784255	T	G	T	G	-0.0142825	0.0525	0.475487	0.4937	FALSE	FALSE	FALSE	finn-b-O15_POSTPART_DEPR	18	53403228	0.0181	NA	0.00372503	Postpartum depression || id:finn-b-O15_POSTPART_DEPR	Postpartum depression	Postpartum depression || ||	TRUE	igd	18	406457	53403228	4.40E-11	0.00216716	ukb-b-6591	|| id:ukb-b-6591	TRUE	reported	igd	3	TRUE	0.00010175	41.36090448
100	rs7857266	T	C	T	C	0.0131398	-0.0214	0.395169	0.3929	FALSE	FALSE	FALSE	finn-b-O15_POSTPART_DEPR	9	96381765	0.0185	NA	0.2484	Postpartum depression || id:finn-b-O15_POSTPART_DEPR	Postpartum depression	Postpartum depression || ||	TRUE	igd	9	406457	96381765	3.70E-09	0.00222736	ukb-b-6591	|| id:ukb-b-6591	TRUE	reported	igd	3	TRUE	8.25E-05	33.54847096
101	rs7868984	C	T	C	T	0.0138367	0.0149	0.415886	0.4226	FALSE	FALSE	FALSE	finn-b-O15_POSTPART_DEPR	9	23357826	0.0182	NA	0.4118	Postpartum depression || id:finn-b-O15_POSTPART_DEPR	Postpartum depression	Postpartum depression || ||	TRUE	igd	9	406457	23357826	2.70E-10	0.00219061	ukb-b-6591	|| id:ukb-b-6591	TRUE	reported	igd	3	TRUE	9.30E-05	37.81114521
102	rs7911962	T	C	T	C	0.0135852	-0.0151	0.384406	0.276	FALSE	FALSE	FALSE	finn-b-O15_POSTPART_DEPR	10	9968483	0.0204	NA	0.4598	Postpartum depression || id:finn-b-O15_POSTPART_DEPR	Postpartum depression	Postpartum depression || ||	TRUE	igd	10	406457	9968483	1.10E-09	0.00222867	ukb-b-6591	|| id:ukb-b-6591	TRUE	reported	igd	3	TRUE	8.73E-05	35.50561265
103	rs79269403	A	G	A	G	0.0202286	-0.0019	0.230853	0.242	FALSE	FALSE	FALSE	finn-b-O15_POSTPART_DEPR	3	108036819	0.0211	NA	0.9294	Postpartum depression || id:finn-b-O15_POSTPART_DEPR	Postpartum depression	Postpartum depression || ||	TRUE	igd	3	406457	108036819	3.50E-15	0.00256984	ukb-b-6591	|| id:ukb-b-6591	TRUE	reported	igd	3	TRUE	0.000145314	59.07205865
104	rs794375	C	T	C	T	0.0155464	-0.018	0.42645	0.5142	FALSE	FALSE	FALSE	finn-b-O15_POSTPART_DEPR	7	75147801	0.0181	NA	0.3212	Postpartum depression || id:finn-b-O15_POSTPART_DEPR	Postpartum depression	Postpartum depression || ||	TRUE	igd	7	406457	75147801	1.30E-12	0.00219208	ukb-b-6591	|| id:ukb-b-6591	TRUE	reported	igd	3	TRUE	0.00011823	48.06101009
105	rs8003519	G	A	G	A	-0.0149416	-0.0076	0.581483	0.565	FALSE	FALSE	FALSE	finn-b-O15_POSTPART_DEPR	14	93826672	0.0182	NA	0.6781	Postpartum depression || id:finn-b-O15_POSTPART_DEPR	Postpartum depression	Postpartum depression || ||	TRUE	igd	14	406457	93826672	9.40E-12	0.00219233	ukb-b-6591	|| id:ukb-b-6591	TRUE	reported	igd	3	TRUE	0.000108661	44.17067104
106	rs800532	G	A	G	A	-0.0156462	0.0216	0.776043	0.7436	FALSE	FALSE	FALSE	finn-b-O15_POSTPART_DEPR	8	116842110	0.0206	NA	0.2955	Postpartum depression || id:finn-b-O15_POSTPART_DEPR	Postpartum depression	Postpartum depression || ||	TRUE	igd	8	406457	116842110	1.50E-09	0.00258941	ukb-b-6591	|| id:ukb-b-6591	TRUE	reported	igd	3	TRUE	8.51E-05	34.58976451
107	rs803679	A	G	A	G	0.0197133	-0.029	0.792617	0.7811	FALSE	FALSE	FALSE	finn-b-O15_POSTPART_DEPR	1	44349405	0.0218	NA	0.1822	Postpartum depression || id:finn-b-O15_POSTPART_DEPR	Postpartum depression	Postpartum depression || ||	TRUE	igd	1	406457	44349405	1.10E-13	0.0026525	ukb-b-6591	|| id:ukb-b-6591	TRUE	reported	igd	3	TRUE	0.000127757	51.93416478
108	rs807478	G	A	G	A	0.0142362	0.0086	0.497201	0.5274	FALSE	FALSE	FALSE	finn-b-O15_POSTPART_DEPR	19	36252494	0.018	NA	0.6326	Postpartum depression || id:finn-b-O15_POSTPART_DEPR	Postpartum depression	Postpartum depression || ||	TRUE	igd	19	406457	36252494	4.60E-11	0.00216259	ukb-b-6591	|| id:ukb-b-6591	TRUE	reported	igd	3	TRUE	0.000101332	41.19087675
109	rs838042	A	G	A	G	0.0148953	-0.0143	0.687204	0.6103	FALSE	FALSE	FALSE	finn-b-O15_POSTPART_DEPR	2	140320186	0.0184	NA	0.4388	Postpartum depression || id:finn-b-O15_POSTPART_DEPR	Postpartum depression	Postpartum depression || ||	TRUE	igd	2	406457	140320186	1.50E-10	0.00232575	ukb-b-6591	|| id:ukb-b-6591	TRUE	reported	igd	3	TRUE	9.54E-05	38.77298805
110	rs9491228	C	T	C	T	-0.0141344	0.0606	0.528945	0.689	FALSE	FALSE	FALSE	finn-b-O15_POSTPART_DEPR	6	125061384	0.0196	NA	0.00204602	Postpartum depression || id:finn-b-O15_POSTPART_DEPR	Postpartum depression	Postpartum depression || ||	TRUE	igd	6	406457	125061384	6.70E-11	0.00216535	ukb-b-6591	|| id:ukb-b-6591	TRUE	reported	igd	3	TRUE	9.96E-05	40.46901128
111	rs9538248	A	C	A	C	-0.0156218	-0.0045	0.320928	0.2941	FALSE	FALSE	FALSE	finn-b-O15_POSTPART_DEPR	13	59492828	0.0199	NA	0.8214	Postpartum depression || id:finn-b-O15_POSTPART_DEPR	Postpartum depression	Postpartum depression || ||	TRUE	igd	13	406457	59492828	1.30E-11	0.00230917	ukb-b-6591	|| id:ukb-b-6591	TRUE	reported	igd	3	TRUE	0.000106369	43.23886089
112	rs9809849	A	G	A	G	-0.0141765	0.0268	0.425234	0.3508	FALSE	FALSE	FALSE	finn-b-O15_POSTPART_DEPR	3	3726156	0.0189	NA	0.1562	Postpartum depression || id:finn-b-O15_POSTPART_DEPR	Postpartum depression	Postpartum depression || ||	TRUE	igd	3	406457	3726156	8.70E-11	0.0021849	ukb-b-6591	|| id:ukb-b-6591	TRUE	reported	igd	3	TRUE	9.82E-05	39.93394624
113	rs9866968	A	G	A	G	0.0244328	-0.005	0.349391	0.3924	FALSE	FALSE	FALSE	finn-b-O15_POSTPART_DEPR	3	85683470	0.0186	NA	0.785599	Postpartum depression || id:finn-b-O15_POSTPART_DEPR	Postpartum depression	Postpartum depression || ||	TRUE	igd	3	406457	85683470	6.30E-27	0.00227411	ukb-b-6591	|| id:ukb-b-6591	TRUE	reported	igd	3	TRUE	0.000271399	110.3414304
114	rs9923553	G	A	G	A	-0.0143033	0.008	0.290128	0.252	FALSE	FALSE	FALSE	finn-b-O15_POSTPART_DEPR	16	5825579	0.0208	NA	0.7004	Postpartum depression || id:finn-b-O15_POSTPART_DEPR	Postpartum depression	Postpartum depression || ||	TRUE	igd	16	406457	5825579	1.70E-09	0.00237602	ukb-b-6591	|| id:ukb-b-6591	TRUE	reported	igd	3	TRUE	8.43E-05	34.25478543
115	rs993700	C	T	C	T	0.0162142	-0.0087	0.77749	0.7661	FALSE	FALSE	FALSE	finn-b-O15_POSTPART_DEPR	4	67825894	0.0214	NA	0.6849	Postpartum depression || id:finn-b-O15_POSTPART_DEPR	Postpartum depression	Postpartum depression || ||	TRUE	igd	4	406457	67825894	3.80E-10	0.00258969	ukb-b-6591	|| id:ukb-b-6591	TRUE	reported	igd	3	TRUE	9.10E-05	36.97578217
116	rs9964201	A	C	A	C	0.0264901	-0.0148	0.082656	0.144	FALSE	FALSE	FALSE	finn-b-O15_POSTPART_DEPR	18	50600552	0.0258	NA	0.5652	Postpartum depression || id:finn-b-O15_POSTPART_DEPR	Postpartum depression	Postpartum depression || ||	TRUE	igd	18	406457	50600552	1.50E-11	0.00392756	ukb-b-6591	|| id:ukb-b-6591	TRUE	reported	igd	3	TRUE	0.000106415	43.25760681
